# Supplementary material for: Molecular and Serological Detection of Bovine Coronaviruses in Marmots (Marmota marmota) in the Alpine Region
Source: Viruses. 2024 Apr 11;16(4):591. doi: 10.3390/v16040591 (PMC11054042; doi:10.3390/v16040591)
Supplement: Supplementary file 1 [file viruses-16-00591-s001.zip]

Archive with 1 entries (1 files):
- viruses-2934756-supplementary.pdf
